# Supplementary material for: Morphological and molecular systematic review of Marphysa Quatrefages, 1865 (Annelida: Eunicidae) species from South Africa
Source: PeerJ. 2020 Oct 21;8:e10076. doi: 10.7717/peerj.10076 (PMC7585384; doi:10.7717/peerj.10076)
Supplement: Data S2 — Characters dependent on the size of Marphysa sherlockae n. sp. (Figure 6) [file peerj-08-10076-s002.csv]

1. Regression analysis data of the characters dependent on the size of Marphysa sherlockae n. sp. (Figure 6)
Large to Chaetiger 10 (mm)	Branchia start (chaetiger)	Subacicular hook start (chaetiger)	number of filaments per branchiae			Chaetiger Branchia start
6	25	40	2			Regression Statistics
3	26	30	2			Multiple correlation coefficient	0.39250711
4	27	29	2			Determination coefficient R^2	0.15406183
6.2	27	28	2			R^2 adjusted	0.04831956
6.6	28	34	2			Standard error	2.88843646
6	29	42	2			Observations	10
5.8	30	38	2
5	32	43	2			VARIANCE ANALYSIS
6	32	41	2				Degrees of freedom	Sum of squares	Squares average	F	Critical value of F
5.7	34	33	2			Regression	1	12.1554784	12.1554784	1.45695594	0.26189066
5.8	34	34	2			Residuals	8	66.7445216	8.3430652
						Total	9	78.9
							Coefficients	Standard error	T statistic	Probability	Inferior 95%	Superior 95%	Inferior 95.0%	Superior 95.0%
						Interception	24.2358193	4.78067332	5.06954098	0.00096556	13.2115668	35.2600717	13.2115668	35.2600717
						6	1.0469835	0.86739443	1.2070443	0.26189066	-0.95323164	3.04719863	-0.95323164	3.04719863
											Number of filaments per chaetiger
Chaetiger Subacicular hook start											Regression Statistics
Regression Statistics											Multiple correlation coefficient	1
Multiple correlation coefficient	0.33368852										Determination coefficient R^2	1
Determination coefficient R^2	0.11134803										R^2 adjusted	1
R^2 adjusted	0.00026653										Standard error	0
Standard error	5.51288467										Observations	10
Observations	10
											VARIANCE ANALYSIS
VARIANCE ANALYSIS												Degrees of freedom	Sum of squares	Squares average	F	Critical value of F
	Degrees of freedom	Sum of squares	Squares average	F	Critical value of F						Regression	1	0	0	#ÁNUM!	#ÁNUM!
Regression	1	30.464821	30.464821	1.00239944	0.34604803						Residuals	8	0	0
Residuals	8	243.135179	30.3918974								Total	9	0
Total	9	273.6
												Coefficients	Standard error	T statistic	Probability	Inferior 95%	Superior 95%	Inferior 95.0%	Superior 95.0%
	Coefficients	Standard error	T statistic	Probability	Inferior 95%	Superior 95%	Inferior 95.0%	Superior 95.0%			Interception	2	0	65535	#ÁNUM!	2	2	2	2
Interception	26.2329335	9.12441765	2.87502551	0.02066879	5.19198871	47.2738784	5.19198871	47.2738784			6	0	0	65535	#ÁNUM!	0	0	0	0
6	1.65749842	1.65551346	1.001199	0.34604803	-2.16012246	5.4751193	-2.16012246	5.4751193
