# Supplementary material for: Morphological and molecular systematic review of Marphysa Quatrefages, 1865 (Annelida: Eunicidae) species from South Africa
Source: PeerJ. 2020 Oct 21;8:e10076. doi: 10.7717/peerj.10076 (PMC7585384; doi:10.7717/peerj.10076)
Supplement: Data S3 [file peerj-08-10076-s003.csv]

>ST8
TTATTCGAATAGAACTCGGCCAACCTGGAGCATTCCTAGGTAGAGATCAGCTATACAATA
CTATTGTTACTGCTCACGCATTCTTAATAATCTTCTTTATAGTTATGCCCATTATAATCG
GCGGCTTCGGTAATTGACTTCTTCCCCTCATATTAGGTGCCCCAGATATAGCCTTCCCCC
GCATAAATAACCTTAGATTCTGACTTCTTCCTCCTGCTCTCATTCTACTAGTTTCCTCAG
CAATTGTCGAAAAAGGAGTTGGAACTGGCTGAACTGTATATCCCCCCCTTTCAAGAAACA
TTGCTCACGCTGGCCCATCAGTAGATATAGCAATTTTTTCTCTACACCTAGCTGGTGTAT
CCTCTATTTTAGGTTCAATTAATTTTATCACTACTGTAGCCAATATACGCCCAGATGGCA
TCCGCCTCGAACGAGTTCCCCTCTTTGTCTGAGCAGTAGTTATCACCACTGTTCTGCTTC
TCCTATCACTTCCGGTTCTAGCCGGAGCTATTACAATACTTCTAACTGACCGAAATATCA
ATACATCGTTTTTTGATCCGGCTGGAGGAGGAGACCCC
>ST9
CTATTGTTACTGCTCACGCATTCTTAATAATCTTCTTTATAGTTATGCCCATTATAATCG
GCGGCTTCGGTAATTGACTTCTTCCCCTTATATTAGGTGCCCCAGATATAGCCTTCCCCC
CCATAAATAACCTTAGATTCTGACTTCTTCCTCCTGCTCTCATTCTACTAGTTTCCTCAG
CAATTGTCGAAAAAGGAGTTGGAACTGGCTGAACTGTATATCCCCCCCTTTCAAGAAACA
TTGCTCACGCTGGCCCATCAGTAGATATAGCAATTTTTTCTCTACACCTAGCTGGTGTAT
CCTCTATTTTAGGTTCAATTAACTTTATCACTACTGTAGCCAATATACGCCCAGATGGCA
TCCGCCTCGAACGAGTTCCCCTCTTTGTCTGAGCAGTAGTTATCACCACTGTTCTGCTTC
TCCTATCACTTCCGGTTCTAGCCGGAGCTATTACAATACTTCTAACTGACCGAAATATCA
ATACATCGTTTTTTGATCCGGCTGGAGGAGGAGACCCC
>ST10
TTATTCGAATAGAACTCGGCCAACCTGGAGCATTCCTAGGTAGAGATCAGCTATACAATA
CTATTGTTACTGCTCACGCATTCTTAATAATCTTCTTTATAGTTATGCCCATTATAATCG
GCGGCTTCGGTAATTGACTTCTTCCCCTCATATTAGGTGCCCCAGATATAGCCTTCCCCC
GCATAAATAACCTTAGATTCTGACTTCTTCCTCCTGCTCTCATTCTACTAGTTTCCTCAG
CAATTGTCGAAAAAGGAGTTGGAACTGGCTGAACTGTATATCCCCCCCTTTCAAGAAACA
TTGCTCACGCTGGCCCATCAGTAGATATAGCAATTTTTTCTCTACACCTAGCTGGTGTAT
CCTCTATTTTAGGTTCAATTAATTTTATCACTACTGTAGCCAATATACGCCCAGATGGCA
TCCGCCTCGAACGAGTTCCCCTCTTTGTCTGAGCAGTAGTTATCACCACTGTTCTGCTTC
TCCTATCACTTCCGGTTCTAGCCGGAGCTATTACAATACTTCTAACTGACCGAAATATCA
ATACATCGTTTTTTGATCCGGCTGGAGGAGGAGACCCC
>MN067877_WW1
CTCGGATTTGAGGgGGCCTCCTTGGACCTCTATAAGGATTCTCATCCGAATAGAACTAGG
ACAACCCGGATCGTTCCTAGGCAGAGACCAGCTATATAACACGATTGTGACCGCTCACGC
ATTCCTTATAATCTTCTTTATAGTAATGCCCATCATAATTGGCGGCTTTGGAAATTGGCT
CTTGCCTCTTATATTAGGTGCACCAGACATGGCTTTCCCACGAATAAACAACCTTAGATT
CTGACTCCTTCCTCCTGCCCTTATCCTCTTAGTATCTTCTGCTATCGTAGAAAAAGGAGT
GGGAACAGGATGAACAGTATACCCTCCTCTCTCTAGAAATATTGCACATGCTGGGCCCTC
CGTTGACATGGCAATCTTCTCCCTCCACCTTGCTGGTGTATCCTCAATTCTTGGCTCTAT
TAACTTTATTACAACAGTAGCAAACATGCGATCAGAAGGAATACGACTAGAGCGAGTCCC
GTTATTCGTATGGGCTGTGGTAATCACCACTGTCCTTCTCCTCCTTTCTCTTCCAGTGCT
TGCCGGAGCCATTACCATGCTTCTTACAGACCGAAACATCAACACCGCTTTTTTCGACCC
CTCTGGTGGAGGAGACCCCGTCCTGTTCCAGCACCTGTTCTGATTTTTTGGTCACC
>MN067877_WW2
TTCTCGGATTTGAGGGGGCCTCCTTGGAACCTCTATAAGGATTCTCATCCGAATAGAACT
AGGACAACCCGGATCGTTCCTAGGCAGAGACCAGCTATATAACACGATTGTGACCGCTCA
CGCATTCCTTATAATCTTCTTTATAGTAATGCCCATCATAATTGGCGGCTTTGGAAATTG
GCTCTTGCCTCTTATATTAGGTGCACCAGACATGGCTTTCCCACGAATAAACAACCTTAG
ATTCTGACTCCTTCCTCCTGCCCTTATCCTCTTAGTATCTTCTGCTATCGTAGAAAAAGG
AGTGGGAACAGGATGAACAGTATACCCTCCTCTCTCTAGAAATATTGCACATGCTGGGCC
CTCCGTTGACATGGCAATCTTCTCCCTCCACCTTGCTGGTGTATCCTCAATTCTTGGCTC
TATTAACTTTATTACAACAGTAGCAAACATGCGATCAGAAGGAATACGACTAGAGCGAGT
CCCGTTATTCGTATGGGCTGTGGTAATCACCACTGTCCTTCTCCTCCTTTCTCTTCCAGT
GCTTGCCGGAGCCATTACCATGCTTCTTACAGACCGAAACATCAACACCGCTTTTTTCGA
CCCCTCTGGTGGAGGAGACCCCGTCCTGTTCCAGCACCTGTTCTGATTTTTTGGTCACCT
>MN067877_WW3
TTCTCGGATTTGAGGGGGCCTCCTTGGAACCTCTATAAGGATTCTCATCCGAATAGAACT
AGGACAACCCGGATCGTTCCTAGGCAGAGACCAGCTATATAACACGATTGTGACCGCTCA
CGCATTCCTTATAATCTTCTTTATAGTAATGCCCATCATAATTGGCGGCTTTGGAAATTG
GCTCTTGCCTCTTATATTAGGTGCACCAGACATGGCTTTCCCACGAATAAACAACCTTAG
ATTCTGACTCCTTCCTCCTGCCCTTATCCTCTTAGTATCTTCTGCTATCGTAGAAAAAGG
AGTGGGAACAGGATGAACAGTATACCCTCCTCTCTCTAGAAATATTGCACATGCTGGGCC
CTCCGTTGACATGGCAATCTTCTCCCTCCACCTTGCTGGTGTATCCTCAATTCTTGGCTC
TATTAACTTTATTACAACAGTAGCAAACATGCGATCAGAAGGAATACGACTAGAGCGAGT
CCCGTTATTCGTATGGGCTGTGGTAATCACCACTGTCCTTCTCCTCCTTTCTCTTCCAGT
GCTTGCCGGAGCCATTACCATGCTTCTTACAGACCGAAACATCAACACCGCTTTTTTCGA
CCCCTCTGGTGGAGGAGACCCCGTCCTGTTCCAGCACCTGTTCTGATTTTTTGGTCACC
>MN067877_WW5
TTCTCGGATTTGAGGGGGCCTCCTTGGAACCTCTATAAGGATTCTCATCCGAATAGAACT
AGGACAACCCGGATCGTTCCTAGGCAGAGACCAGCTATATAACACGATTGTGACCGCTCA
CGCATTCCTTATAATCTTCTTTATAGTAATGCCCATCATAATTGGCGGCTTTGGAAATTG
GCTCTTGCCTCTTATATTAGGTGCACCAGACATGGCTTTCCCACGAATAAACAACCTTAG
ATTCTGACTCCTTCCTCCTGCCCTTATCCTCTTAGTATCTTCTGCTATCGTAGAAAAAGG
AGTGGGAACAGGATGAACAGTATACCCTCCTCTCTCTAGAAATATTGCACATGCTGGGCC
CTCCGTTGACATGGCAATCTTCTCCCTCCACCTTGCTGGTGTATCCTCAATTCTTGGCTC
TATTAACTTTATTACAACAGTAGCAAACATGCGATCAGAAGGAATACGACTAGAGCGAGT
CCCGTTATTCGTATGGGCTGTGGTAATCACCACTGTCCTTCTCCTCCTTTCTCTTCCAGT
GCTTGCCGGAGCCATTACCATGCTTCTTACAGACCGAAACATCAACACCGCTTTTTTCGA
CCCCTCTGGGGGAGGAGACCCCGTCCTGTTCCAGCACCTGTTCTGATTTTTTGGTCACCC
>MN067877_WW6
TTCTCGGATTTGAgGGGGCCTCCTTGGAACCTCTATAAGGATTCTCATCCGAATAGAACT
AGGACAACCCGGATCGTTCCTAGGCAGAGACCAGCTATATAACACGATTGTGACCGCTCA
CGCATTCCTTATAATCTTCTTTATAGTAATGCCCATCATAATTGGCGGCTTTGGAAATTG
GCTCTTGCCTCTTATATTAGGTGCACCAGACATGGCTTTCCCACGAATAAACAACCTTAG
ATTCTGACTCCTTCCTCCTGCCCTTATCCTCTTAGTATCTTCTGCTATCGTAGAAAAAGG
AGTGGGAACAGGATGAACAGTATACCCTCCTCTCTCTAGAAATATTGCACATGCTGGGCC
CTCCGTTGACATGGCAATCTTCTCCCTCCACCTTGCTGGTGTATCCTCAATTCTTGGCTC
TATTAACTTTATTACAACAGTAGCAAACATGCGATCAGAAGGAATACGACTAGAGCGAGT
CCCGTTATTCGTATGGGCTGTGGTAATCACCACTGTCCTTCTCCTCCTTTCTCTTCCAGT
GCTTGCCGGAGCCATTACCATGCTTCTTACAGACCGAAACATCAACACCGCTTTTTTCGA
CCCCTCTGGTGGAGGAGACCCCGTCCTGTTCCAGCACCTGTTCTGATTTTTTGGTCAC
