# Supplementary material for: Morphological and molecular systematic review of Marphysa Quatrefages, 1865 (Annelida: Eunicidae) species from South Africa
Source: PeerJ. 2020 Oct 21;8:e10076. doi: 10.7717/peerj.10076 (PMC7585384; doi:10.7717/peerj.10076)
Supplement: Data S4 — Number of filaments per chaetiger in M. durbanensis, M. haemasoma and M. sherlockae n. sp. (Figure 7). [file peerj-08-10076-s004.csv]

2. Number of filaments per chaetiger in M. durbanensis, M. haemasoma and M. sherlockae n. sp.. (Figure 7)
chaetiger	M. durbanensis	M. haemasoma	M. sherlockae n. sp.
26		1
27		1
28	1	2	1
29	0	2	0
30	0	3	0
31	3	3	1
32	1	3	1
33	1	3	1
34	1	3	1
35	1	3	1
36	2	3	1
37	2	3	1
38	2	4	1
39	3	4	1
40	3	4	1
41	3	4	1
42	3	4	1
43	3	4	1
44	3	4	1
45	3	4	1
46	4	4	2
47	4	4	2
48	4	4	2
49	4	5	2
50	4	5	2
51	4	5	2
52	4	5	2
53	4	5	2
54	4	5	2
55	4	5	2
56	5	5	2
57	5	5	2
58	5	5	2
59	5	5	2
60	5	5	2
61	5	5	2
62	5	5	2
63	5	5	2
64	6	6	2
65	6	6	2
66	6	6	2
67	6	6	2
68	6	6	2
69	6	5	2
70	6	5	2
71	6	5	2
72	6	6	2
73	6	6	2
74	6	6	2
75	6	5	2
76	6	5	2
77	6	5	2
78	6	5	2
79	6	6	2
80	6	6	2
81	6	6	2
82	6	6	2
83	6	6	2
84	7	6	2
85	7	6	2
86	6	6	2
87	6	6	2
88	7	6	2
89	7	6	2
90	7	6	2
91	7	6	2
92	7	6	2
93	7	6	2
94	7	6	2
95	7	6	2
96	7	6	2
97	7	6	2
98	7	6	2
99	7	6	2
100	7	6	2
101	7	6	2
102	7	6	2
103	7	6	2
104	7	6	2
105	7	6	2
106	7	6	2
107	7	6	2
108	7	6	2
109	7	6	2
110	7	6	2
111	7	6	2
112	7	6	2
113	7	6	2
114	7	6	2
115	7	6	2
116	7	6	2
117	7	6	2
118	7	6	2
119	7	6	2
120	7	6	2
121	7	6	2
122	8	6	2
123	8	6	2
124	8	6	2
125	8	6	2
126	8	6	2
127	8	6	2
128	8	6	2
129	8	6	2
130	8	6	2
131	8	6	2
132	8	6	2
133	8	6	2
134	8	6	2
135	8	6	2
136	8	6	2
137	8	6	2
138	8	6	2
139	8	6	2
140	8	6	2
141	8	6	2
142	8	6	2
143	8	6	2
144	8	6	2
145	8	6	2
146	8	6	2
147	8	6	2
148	8	6	2
149	8	6	2
150	8	6	2
151	8	6	2
152	8	6	2
153	8	6	2
154	8	6	2
155	8	6	2
156	8	6	2
157	8	6	2
158	8	6	2
159	8	6	2
160	8	6	2
161	8	6	2
162	8	6	2
163	8	6	2
164	8	6	2
165	8	6	2
166	8	6	2
167	8	6	2
168	8	6	2
169	8	6	2
170	8	6	2
171	8	6	1
172	8	6	1
173	8	6	1
174	8	5	1
175	8	5	1
176	8	5	1
177	8	5	1
178	8	5	1
179	8	5	1
180	8	5	1
181	8	5	1
182	8	5	1
183	8	5	1
184	8	5	1
185	8	5	1
186	8	5	1
187	8	5	1
188	8	5	1
189	8	5	1
190	8	5	1
191	8	5	1
192	8	5	1
193	8	5	1
194	8	5	1
195	8	5	1
196	8	5	1
197	8	5
198	8	5
199	8	5
200	8	5
201	8	5
202	8	5
203	8	5
204	9	5
205	9	5
206	9	5
207	9	5
208	9	5
209	9	5
210	9	5
211	9	5
212	9	5
213	9	5
214	9	5
215	9	5
216	9	5
217	9	4
218	9	4
219	9	4
220	9	4
221	9	4
222	9	4
223	9	4
224	9	4
225	9	4
226	9	4
227	9	4
228	9	4
229	9	4
230	9	4
231	9	4
232	9	4
233	9	4
234	9	4
235	9	4
236	9	4
237	9	4
238	9	4
239	9	4
240	9	4
241	10	4
242	10	4
243	10	4
244	10	3
245	10	3
246	10	3
247	10	3
248	10	3
249	10	3
250	10	3
251	10	3
252	10	3
253	10	3
254	10	3
255	10	3
256	10	3
257	10	3
258	10	3
259	10	3
260	10	3
261	10	3
262	10	3
263	10	3
264	10	3
265	10	3
266	10	3
267	10	3
268	10	3
269	10	3
270	10	3
271	10	3
272	10	3
273	10	2
274	10	2
275	11	2
276	11	2
277	11	2
278	11	2
279	11	2
280	11	2
281	11	2
282	11	2
283	11	2
284	11	2
285	11	2
286	11	2
287	11	2
288	11	2
289	11	2
290	11	2
291	11	2
292	11	2
293	11	2
294	11	2
295	11	1
296	11	1
297	11	1
298	11	1
299	11	1
300	10	1
301	10	1
302	10	1
303	10	1
304	10	1
305	10	1
306	10	1
307	10	1
308	9	1
309	9
310	9
311	9
312	9
313	9
314	9
315	9
316	9
317	9
318	9
319	9
320	9
321	9
322	9
323	9
324	9
325	9
326	9
327	9
328	9
329	9
330	9
331	9
332	5
333	5
334	5
335	5
336	5
337	5
338	4
339	4
340	4
341	4
342	4
343	4
344	4
345	4
346	4
347	3
348	3
349	3
350	3
351	3
352	3
353	3
354	3
355	3
356	2
357	2
358	2
359	2
360	1
361	1
362	1
363	1
364	1
365	1
366	1
367	1
368	1
369	1
370	1
