# Supplementary material for: Morphological and molecular systematic review of Marphysa Quatrefages, 1865 (Annelida: Eunicidae) species from South Africa
Source: PeerJ. 2020 Oct 21;8:e10076. doi: 10.7717/peerj.10076 (PMC7585384; doi:10.7717/peerj.10076)
Supplement: Data S5 — The analysis of interspecific genetic distances between species study in the phylogenetic analysis. [file peerj-08-10076-s005.csv]

M._haemasoma		0.0225	0.0252	0.0228	0.0259	0.0243	0.0270	0.0268	0.0205	0.0245	0.0223	0.0215	0.0229	0.0243	0.0236	0.0258	0.0240	0.0212	0.0249	0.0258	0.0255	0.0191	0.0232	0.0219		0.1800
M._sherlockae	0.2484		0.0222	0.0223	0.0214	0.0217	0.0256	0.0219	0.0234	0.0252	0.0231	0.0266	0.0247	0.0247	0.0233	0.0255	0.0226	0.0255	0.0225	0.0248	0.0308	0.0235	0.0239	0.0213		0.1809
M._sanguinea_real	0.2078	0.1813		0.0214	0.0244	0.0235	0.0239	0.0216	0.0245	0.0248	0.0246	0.0266	0.0241	0.0219	0.0200	0.0225	0.0205	0.0219	0.0110	0.0260	0.0255	0.0218	0.0246	0.0217		0.1813
Brevitentaculata	0.1742	0.1809	0.1717		0.0254	0.0244	0.0262	0.0251	0.0234	0.0245	0.0216	0.0249	0.0251	0.0242	0.0235	0.0253	0.0233	0.0216	0.0225	0.0257	0.0300	0.0257	0.0246	0.0214		0.1837
M._californica	0.2160	0.1800	0.2083	0.2037		0.0252	0.0265	0.0221	0.0220	0.0227	0.0232	0.0259	0.0249	0.0225	0.0233	0.0230	0.0240	0.0225	0.0224	0.0286	0.0265	0.0231	0.0246	0.0213		0.1855
M._viridis	0.1966	0.1920	0.1914	0.1887	0.2213		0.0247	0.0246	0.0226	0.0260	0.0217	0.0245	0.0254	0.0250	0.0253	0.0239	0.0212	0.0222	0.0234	0.0274	0.0255	0.0217	0.0231	0.0216		0.1880
M._regalis	0.2325	0.2301	0.2117	0.2305	0.2371	0.2246		0.0251	0.0255	0.0275	0.0252	0.0268	0.0241	0.0235	0.0227	0.0259	0.0258	0.0253	0.0238	0.0254	0.0323	0.0259	0.0265	0.0211		0.1891
M._bifurcata	0.2317	0.1837	0.1833	0.1985	0.1902	0.2074	0.2302		0.0224	0.0238	0.0242	0.0253	0.0206	0.0220	0.0233	0.0234	0.0221	0.0202	0.0211	0.0275	0.0265	0.0220	0.0250	0.0202		0.1920
M._fauchaldi	0.1751	0.1880	0.1944	0.1930	0.1632	0.1944	0.2401	0.1778		0.0197	0.0235	0.0223	0.0236	0.0252	0.0250	0.0229	0.0232	0.0209	0.0245	0.0266	0.0264	0.0203	0.0242	0.0193		0.1945
M._kristiani	0.2069	0.2155	0.2028	0.2000	0.1847	0.2146	0.2532	0.2056	0.1517		0.0223	0.0237	0.0247	0.0218	0.0231	0.0222	0.0224	0.0216	0.0247	0.0266	0.0253	0.0219	0.0232	0.0205		0.1959
M._mullawa	0.1750	0.1891	0.1956	0.1594	0.2002	0.1734	0.2294	0.1960	0.1809	0.1625		0.0225	0.0221	0.0248	0.0254	0.0228	0.0230	0.0207	0.0226	0.0241	0.0249	0.0232	0.0221	0.0199		0.2056
M._mossam	0.2053	0.2379	0.2334	0.2194	0.2280	0.2254	0.2577	0.2096	0.1704	0.1878	0.1877		0.0252	0.0267	0.0263	0.0235	0.0264	0.0234	0.0256	0.0263	0.0273	0.0216	0.0246	0.0201		0.2077
M._pseudo	0.2017	0.2137	0.2124	0.2181	0.2104	0.2265	0.2217	0.1652	0.1891	0.2088	0.1773	0.2144		0.0246	0.0238	0.0283	0.0234	0.0213	0.0230	0.0244	0.0283	0.0215	0.0251	0.0208		0.2123
M._aegypti	0.1827	0.2077	0.1666	0.1942	0.1692	0.2130	0.2126	0.1794	0.2037	0.1779	0.2066	0.2245	0.2141		0.0083	0.0251	0.0255	0.0238	0.0222	0.0254	0.0268	0.0221	0.0241	0.0215		0.2137
M._chirigota	0.1781	0.1945	0.1488	0.1939	0.1763	0.2134	0.1992	0.1928	0.2060	0.1907	0.2051	0.2194	0.2038	0.0315		0.0256	0.0248	0.0239	0.0211	0.0252	0.0276	0.0219	0.0239	0.0213		0.2155
M._victori	0.2167	0.2268	0.1890	0.1971	0.1969	0.2030	0.2415	0.1810	0.1876	0.1845	0.1920	0.2052	0.2423	0.2067	0.2079		0.0227	0.0198	0.0236	0.0281	0.0278	0.0248	0.0218	0.0211		0.2237
M._gaditana	0.2029	0.1959	0.1601	0.1898	0.1983	0.1684	0.2282	0.1770	0.1958	0.1780	0.1747	0.2174	0.2075	0.2107	0.2030	0.1754		0.0202	0.0209	0.0276	0.0231	0.0222	0.0240	0.0221		0.2268
M._sang_china	0.1726	0.2237	0.1860	0.1652	0.1810	0.1827	0.2309	0.1690	0.1665	0.1709	0.1639	0.2074	0.1753	0.1918	0.1959	0.1428	0.1613		0.0212	0.0249	0.0266	0.0222	0.0223	0.0200		0.2301
Marphysa_sp1_port	0.2030	0.1855	0.0499	0.1814	0.1920	0.1918	0.2086	0.1771	0.2013	0.1998	0.1731	0.2200	0.2027	0.1701	0.1583	0.1959	0.1598	0.1734		0.0256	0.0242	0.0206	0.0237	0.0212		0.2314
M.corallina	0.2233	0.2314	0.2408	0.2247	0.2647	0.2478	0.2244	0.2398	0.2312	0.2235	0.2096	0.2536	0.2320	0.2198	0.2226	0.2581	0.2500	0.2099	0.2341		0.0323	0.0274	0.0264	0.0217		0.2379
M._honkong	0.1675	0.2593	0.1904	0.2335	0.2110	0.1757	0.2574	0.1943	0.2017	0.1861	0.1739	0.2082	0.2142	0.1982	0.2052	0.2211	0.1731	0.1974	0.1702	0.2463		0.0255	0.0218	0.0266		0.2593
M._tripec	0.1455	0.2056	0.1724	0.2065	0.1969	0.1818	0.2375	0.1803	0.1721	0.1808	0.1822	0.1926	0.1803	0.1672	0.1588	0.1873	0.1775	0.1681	0.1527	0.2455	0.1841		0.0230	0.0208
M._iloiensis	0.1931	0.2123	0.2157	0.2069	0.2035	0.1972	0.2478	0.2105	0.2008	0.2006	0.1728	0.2155	0.2190	0.2064	0.2012	0.1693	0.1842	0.1761	0.1952	0.2379	0.1532	0.1896		0.0222
outgroups	0.2829	0.2726	0.2743	0.2661	0.2694	0.2705	0.2666	0.2528	0.2383	0.2504	0.2425	0.2580	0.2608	0.2655	0.2646	0.2582	0.2725	0.2458	0.2688	0.2720	0.2891	0.2631	0.2720
